# Supplementary material for: Comparison of Metabolites Variation and Antiobesity Effects of Fermented versus Nonfermented Mixtures of Cudrania tricuspidata, Lonicera caerulea, and Soybean According to Fermentation In Vitro and In Vivo
Source: PLoS One. 2016 Feb 5;11(2):e0149022. doi: 10.1371/journal.pone.0149022 (PMC4743955; doi:10.1371/journal.pone.0149022)
Supplement: S1 Dataset — (XLSX) [file pone.0149022.s001.xlsx]

## Sheet: Fig. 2&3, Table S1
No.	Peak Nr	RT	Mass	0H-1	0H-2	0H-3	0H-4	0H-5	0H-6	0H-7	0H-8	0H-9	8H-1	8H-2	8H-3	8H-4	8H-5	8H-6	8H-7	8H-8	8H-9	16H-1	16H-2	16H-3	16H-4	16H-5	16H-6	16H-7	16H-8	16H-9	24H-1	24H-2	24H-3	24H-4	24H-5	24H-6	24H-7	24H-8	24H-9	32H-1	32H-2	32H-3	32H-4	32H-5	32H-6	32H-7	32H-8	32H-9	40H-1
1	3772	3.26867	595.168	117	109	109	123	112	116	110	111	114	45	45	45	45	45	45	45	45	45	45	45	45	45	45	45	45	45	45	45	45	45	45	45	45	45	45	45	45	45	45	45	45	45	45	45	45	45
2	2563	3.29955	449.108	154	150	134	185	171	183	155	144	146	45	45	45	46	45	47	45	45	45	45	45	45	45	45	45	45	45	45	45	45	45	45	45	45	45	45	45	45	45	45	45	45	45	45	45	45	45
3	3873	3.42448	593.153	236	223	224	256	264	258	310	259	274	86	90	52	93	52	95	87	52	83	58	52	59	52	52	52	53	52	52	52	52	52	52	52	52	52	52	52	58	52	56	53	52	52	52	58	52	52
4	4039	3.88038	609.147	2673	2426	2596	3189	3238	3004	2752	2188	2339	1019	1042	1094	1377	1699	1427	1200	1192	1148	881	914	897	1038	920	919	748	755	727	761	756	758	742	700	718	900	922	914	881	939	869	762	779	777	941	904	917	722
5	2810	4.03238	463.09	268	266	249	286	289	282	221	190	192	134	135	143	180	230	193	174	155	164	136	145	132	150	52	133	95	109	97	131	135	131	122	115	115	127	135	134	110	52	122	120	141	131	149	151	156	107
6	2692	4.05547	447.101	96	100	95	103	112	103	70	57	52	52	52	52	52	52	52	52	52	52	52	52	52	52	52	52	52	52	52	52	52	52	52	52	52	52	52	52	52	52	52	52	52	52	52	52	52	52
7	2693	4.25373	447.095	365	348	344	392	395	394	465	374	386	377	395	397	411	494	418	397	397	400	290	293	280	322	305	311	280	291	284	216	222	213	230	225	220	278	261	251	199	221	208	228	225	234	238	226	237	219
8	1066	4.67343	287.056	238	244	231	275	269	257	320	260	259	180	174	190	187	225	192	154	160	166	144	144	142	174	123	131	115	133	114	90	87	88	88	90	102	107	117	119	126	120	117	107	119	109	148	124	131	102
9	1216	3.79697	287.057	142	157	149	145	133	144	158	149	156	45	45	45	45	45	45	45	45	45	45	45	45	45	45	45	45	45	45	45	45	45	45	45	45	45	45	45	45	45	45	45	45	45	45	45	45	45
10	1052	5.0159	285.041	718	722	694	649	650	649	572	518	497	951	1029	1028	730	889	745	748	752	714	930	960	947	1052	915	947	773	837	805	654	664	637	753	725	698	795	833	806	1109	1202	1133	936	946	955	1274	1219	1240	942
11	1221	5.12402	301.034	52	52	52	52	52	52	52	52	52	59	63	52	73	52	72	73	52	63	69	73	75	52	52	52	52	52	52	52	52	52	52	52	52	52	52	52	106	116	108	87	52	52	52	111	105	88
12	1200	5.64955	299.056	52	80	52	79	92	80	94	71	52	170	190	52	163	52	155	151	160	144	198	207	205	235	210	221	186	196	172	179	166	177	182	185	175	188	200	201	241	252	234	251	273	252	272	255	263	236
13	1733	6.9365	353.1	2167	2189	2190	2519	2699	2681	3376	3124	3077	1653	1701	1815	1745	2141	1774	1648	1682	1629	1629	1682	1630	1911	1660	1693	1631	1669	1586	1540	1558	1558	1426	1359	1328	1583	1580	1604	1597	1652	1583	1659	1727	1784	1847	1810	1816	1523
14	1581	7.42545	337.107	3556	3951	3762	4097	4362	4056	4847	3511	3930	3341	3716	3456	2843	2812	2811	3255	3503	3426	3639	3518	3561	5648	4616	4639	3680	3780	3471	3791	3981	3791	3633	3341	3188	3744	3544	3625	3939	4000	3802	4065	3858	4254	5069	4924	4653	3234
15	1554	8.01712	335.092	11053	11446	11406	14600	15207	14511	17974	15301	15140	10589	10603	11285	11300	13334	11230	11375	11879	11041	11456	11958	11314	14106	13484	13270	11904	13031	11715	12645	12424	12562	10986	10443	10106	13322	13753	13892	10998	12557	12132	13148	14196	14329	15700	15040	15104	10289
16	2477	8.41325	421.165	14023	14309	13953	18518	20399	18173	23663	20020	18813	11131	12119	13129	13776	16248	13964	15202	14039	14322	15238	15210	14638	17047	15218	15747	18256	17453	16456	16032	17250	14703	14371	13966	14102	17213	17017	19331	15793	17264	16735	17765	18370	18407	19720	19028	19321	13343
17	1703	8.55975	351.122	1596	1650	1632	2530	2495	2372	2353	2240	2496	1846	1830	1330	1390	1412	1416	2406	2165	2425	1560	1556	1543	2246	2028	2016	2182	2153	2463	2253	2423	2324	1676	1629	1535	2049	2181	2231	1793	2047	2073	2238	2309	2443	2922	2907	2910	1641
18	2279	8.9329	405.169	15712	16237	15711	19040	18977	18882	21058	17208	17661	12816	12944	52	13653	17374	15060	14978	14555	14986	13944	14780	14387	17059	14886	15000	16054	17266	16446	15683	15581	15376	15034	14619	14168	17406	17244	16715	16144	16842	16530	16876	17811	18880	18695	17819	18278	15233
19	1768	9.36837	351.12	10988	11363	10235	13316	12754	14046	14015	13900	14170	9401	9415	9082	9555	9336	8848	9925	9921	9288	9334	8320	9454	8928	9798	9239	10061	10571	10424	9353	8427	9160	8628	8520	8838	9641	9137	8743	8642	8263	8352	8737	8429	8063	8924	9092	8840	7741
20	2266	9.54052	403.155	500	499	525	686	711	675	710	625	606	371	373	398	390	513	416	440	469	426	434	459	450	576	527	529	557	533	524	551	551	533	435	423	402	582	627	620	485	528	498	559	630	639	654	674	643	401
21	851	5.54895	269.045	22600	22989	22988	20666	22511	21197	27564	22180	23204	31258	31931	28115	31121	37737	30840	29223	30455	28189	29869	31342	29988	37573	33033	34185	30413	31535	29815	26457	26850	25658	28946	27686	27878	31544	31043	31301	32005	33221	32021	30788	31437	33526	34895	34301	33887	32474
22	695	4.93363	253.05	22267	22545	21275	19644	20191	19816	26035	21051	21900	24128	24403	24681	23090	28710	23207	22831	23490	22583	21434	21429	22340	25906	23135	23550	21534	21615	19524	18541	18334	18836	20674	20848	20059	21488	20732	21366	24943	26748	25440	23732	23936	24418	24950	24142	24856	25531
23	1200	5.04135	285.073	1202	1303	1205	1163	1103	1126	1174	1156	1179	1105	1083	1061	1032	1050	969	1069	1039	1056	1213	1135	1122	1213	1237	1200	1200	1192	1168	1205	1200	1208	1179	1205	1169	1283	1229	1176	1561	1575	1526	1532	1497	1476	1518	1485	1440	1362
24	2381	3.713	415.103	1510	1448	1484	1362	1482	1415	1814	1473	1532	52	52	128	129	154	126	52	115	52	52	52	52	52	52	52	52	52	52	52	52	52	52	52	52	52	52	52	52	52	52	52	52	52	52	52	52	52
25	2676	3.75945	445.115	298	303	298	283	290	280	357	284	306	79	87	52	100	122	103	82	52	78	52	56	56	52	52	52	52	52	52	52	52	52	52	52	52	52	52	52	52	52	52	52	52	52	52	52	52	52
26	2554	4.148	431.098	6173	5881	5982	5724	5812	5979	7204	5832	6191	771	777	828	895	812	888	702	720	708	221	52	52	315	52	280	275	285	259	161	52	170	174	169	161	206	215	210	52	52	52	52	52	52	52	52	52	78
26	8268	5.5954	1363.67	1636	1637	1628	1773	1800	1735	1738	1483	1516	900	939	959	1123	1421	1157	976	1021	1021	680	714	691	722	632	645	607	609	595	354	352	348	366	369	347	536	533	532	175	187	176	224	232	226	224	215	201	65
27	2768	4.42862	457.114	553	525	534	493	497	496	618	490	517	54	60	52	69	52	67	57	52	54	52	52	52	52	52	52	52	52	52	52	52	52	52	52	52	52	52	52	52	52	52	52	52	52	52	52	52	52
28	2908	4.87958	473.109	1808	1809	1776	1653	1730	1638	2116	1690	1817	399	392	423	421	552	419	360	371	371	116	120	103	164	139	136	131	134	129	53	52	53	52	52	52	52	52	85	52	52	52	52	52	52	52	52	52	52
30	8337	5.69582	1435.71	1241	1248	1236	1010	1069	952	1553	1288	1332	1139	1180	1222	1028	1253	1004	1048	1120	1063	865	921	882	1163	1045	1053	801	767	775	585	613	579	641	642	630	667	658	655	794	852	778	708	715	748	709	702	694	600
31	7967	5.80915	1201.59	1372	1409	1412	1471	1497	1480	1331	1054	1153	753	762	827	925	1192	958	879	905	876	622	639	607	577	529	516	581	607	558	366	384	378	351	333	323	489	473	474	198	207	187	237	248	237	260	245	254	126
32	7917	5.8632	1171.58	552	552	525	573	585	554	507	415	412	272	260	283	349	444	355	323	335	323	218	221	221	219	184	193	208	218	200	135	138	129	120	125	117	167	164	167	56	52	63	84	52	52	52	98	92	52
33	8112	5.90187	1273.62	760	753	744	588	591	541	927	757	843	643	682	742	570	691	576	602	624	608	531	541	516	737	611	628	505	494	484	375	367	360	385	386	385	402	375	388	514	538	500	437	423	433	468	459	457	357
34	8059	5.96875	1243.61	251	261	265	182	185	182	284	231	243	229	241	261	196	242	200	188	184	182	141	149	143	217	200	198	142	148	139	113	107	112	126	109	107	122	126	131	141	160	147	117	131	122	129	128	126	98
35	7166	6.22867	957.513	13314	12584	12808	12845	12849	11928	15207	11835	12848	10646	11406	11533	10631	14025	10836	10760	11395	11448	10892	10969	11568	13109	11661	11641	10305	11147	10585	10337	9928	9958	10590	10837	10545	11479	11335	11320	11483	11819	10934	10490	11373	11313	10467	10144	10163	10333
36	7653	6.65625	1083.58	243	253	246	258	270	256	296	243	257	52	210	222	219	258	203	219	216	217	236	243	244	322	275	271	409	409	406	376	388	379	419	401	404	827	859	858	1038	1119	1026	1592	1595	1603	1454	1402	1391	1573
37	7602	6.75392	1067.55	5847	5348	5947	5501	5647	5666	5854	5567	5193	3954	3198	3994	4727	5281	4293	4380	4034	4099	52	2739	2583	4184	3822	3250	2001	2522	2363	2170	1805	1814	1962	1886	1845	2092	2116	2035	1978	2138	1973	1945	2036	2041	2062	1931	1981	1808
38	7481	6.89023	1037.54	1316	1283	1251	1284	1357	1308	1432	1195	1175	908	939	924	1128	1135	1142	966	939	967	939	970	1101	1111	980	991	903	908	911	768	786	777	812	857	820	882	812	1033	798	874	839	836	872	887	932	851	882	52
39	6979	7.02123	921.489	763	822	758	766	823	777	812	685	673	578	585	636	663	837	684	606	640	594	505	546	519	630	580	580	488	501	469	430	449	433	478	471	455	533	532	527	482	502	453	476	490	496	520	492	480	442
40	6797	7.1036	891.48	330	341	334	340	371	340	325	270	275	234	241	262	294	52	287	249	250	252	215	223	211	266	247	234	199	202	198	190	201	188	205	194	201	237	246	245	195	209	202	197	210	211	199	207	196	187
[truncated: 17 more columns]

## Sheet: Fig. 4
ABTS (TEAC)	0h	8h	16h	24h	32h	40h	60h
1	0.286492	0.282019	0.315214	0.342317	0.346542	0.341754	0.35382
2	0.260703	0.28623	0.318424	0.339956	0.334841	0.342307	0.343954
3	0.277018	0.283861	0.301203	0.340175	0.339386	0.341991	0.359149
Pancreatic lipase activity (% of control)	control	0h	8h	16h	24h	32h	40h	60h
1	100	104.762	78.5714	59.5238	47.619	33.3333	30.9524	16.6667
2	100	87.5	87.5	70	52.5	37.5	27.5	15
3	100	75	64.5833	39.5833	37.5	27.0833	20.8333	6.25
TPC (GAE)	0h	8h	16h	24h	32h	40h	60h
1	75.717	100.623	122.156	162.265	158.217	142.875	161.544
2	77.7925	103.642	139.094	145.217	143.25	155.257	157.26
3	78.9245	101.755	128.17	156.217	147.857	146.53	159.269
TFC (NE)	0h	8h	16h	24h	32h	40h	60h
1	40.2499	37.1504	34.9435	33.5476	36.1683	32.3047	31.5465
2	47.6542	34.8214	41.6305	40.5646	29.6132	29.4157	28.5477
3	43.3841	35.047	38.4601	39.4654	32.5246	30.4687	30.1325

## Sheet: Fig. 5A
	ND
Week	1	2	3	4	5	6	7	8	9	10
8	22.5	24	24	23	24	24	23	22.5	23.5	23.5
9	23.5	26	26.5	25	25.5	26.5	24	25	26.5	24.5
10	25	26	27.5	26.5	26	27.5	26	27.5	28	26
11	25.5	27	28	27	26	28	26.5	28	28.5	27.5
12	25.5	27.5	28	27.5	27	29	27	29	29	28.5
13	26	27	29	28.5	28	29	27.5	30	30	29
14	27	28	29	29.5	28	30	28.5	31.5	29.5	29
	HD
Week	1	2	3	4	5	6	7	8	9	10
8	24	23	23.5	24	23.5	22.5	23.5	23.5	22.5	23.5
9	27.5	28.5	29	29	28	27.5	27	28.5	27.5	27
10	29.5	31	29.5	31.5	31	29	30.5	29.5	30	30
11	32.5	32	33	33	34.5	31.5	32	32	33	32
12	34.5	34.5	33.5	35.5	36	33.5	35	34	35.5	34.5
13	36.5	36	36	36.5	38.5	35.5	36	35.5	39	37.5
14	39	39.5	37.5	37	43	38.5	38.5	39	42.5	41
	HX
Week	1	2	3	4	5	6	7	8	9	10
8	23.5	23	25	25	24	23	24.5	23.5	23.5	23
9	29	28.5	28.5	29.5	28.5	27.5	28.5	29	28	29
10	30	28.5	28	29.5	29	27.5	28	28	29.5	30
11	31	29	29	30	29.5	27.5	28.5	29	30.5	30
12	32	31	30.5	32.5	30.5	28.5	28	30.5	32	31.5
13	33.5	32.5	32.5	32.5	32	30	30.5	31	33	32
14	35	34.5	33.5	36.5	34.5	30	31.5	31.5	34.5	35.5
	HCLM
Week	1	2	3	4	5	6	7	8	9	10
8	24.5	23	22.5	23	23.5	24.5	23	24.5	24	24
9	28.5	27.5	27.5	27.5	30	30	28	29	28	30
10	28.5	28.5	26.5	28.5	29	30.5	27.5	28.5	29	30.5
11	29	29	27	28.5	30	27	27.5	28.5	29.5	31.5
12	31.5	29.5	28	30	33	29.5	28.5	29.5	31	33
13	32.5	31	26.5	31	35	31.5	30	30.5	31.5	35
14	34	32.5	28	33.5	36.5	34	32.5	32	33	36.5
	HFCLM
Week	1	2	3	4	5	6	7	8
8	23.5	23.5	22.5	23	22.5	24.5	24	22.5
9	28.5	28	28.5	28	27.5	29.5	28.5	26.5
10	25.5	28.5	28.5	27	26.5	29	28.5	23.5
11	26.5	28.5	28.5	27	27.5	29	28.5	24
12	27	29.5	29.5	28.5	28	31	29.5	25
13	27	32	31	31	29.5	31.5	31.5	27
14	28	32.5	33	32.5	30.5	32	33	28.5

## Sheet: Fig. 5B, Table 2
Animal ID	Creatine (mg/dL)	Glucose (mg/dL)	AST (U/L)	ALT (U/L)	T-chol (mg/dL)	HDL-C (mg/dL)	LDL-C (mg/dL)	Triglyceride (mg/dL)	Abdominal subcutaneous fat (g)	Epididymal adipose tissue (g)	adipose tissue (g)	Liver (g)	Kidney (g)	Spleen (g)	Adipocyte area (um)
ND1	0.4	56	74	24	135	75	29	98	0.23	0.43	0.08	0.91	0.3	0.09	46
ND2	0.5	134	176	38	153	71	36	121	0.32	0.64	0.21	0.97	0.28	0.09	45
ND3	0.4	115	78	25	149	107	12	95	0.34	0.73	0.29	1	0.3	0.11	50
ND4	0.5	112	85	27	123	85	34	104	0.24	0.4	0.12	0.99	0.33	0.07	58
ND5	0.5	107	85	27	179	88	35	88	0.3	0.58	0.2	0.9	0.32	0.08	55
ND6	0.6	107	127	37	126	68	26	70	0.27	0.53	0.17	1.12	0.34	0.09	51
ND7	0.5	144	87	29	146	90	28	74	0.33	0.63	0.29	1.07	0.33	0.09	48
ND8	0.4	130	104	28	138	85	25	103	0.47	0.91	0.14	1	0.33	0.09	53
ND9	0.5	136	174	44	136	91	32	160	0.48	1	0.49	1.08	0.28	0.08	40
ND10	0.6	131	113	28	295	74	30	98	0.36	0.67	0.26	1.01	0.3	0.1	48
HD1	0.4	252	100	39	193	107	38	214	1.62	2.66	1.24	1.13	0.3	0.1	130
HD2	0.4	141	132	39	202	86	11	203	1.72	2.84	1.09	1.07	0.34	0.11	133
HD3	0.6	253	91	31	259	115	64	170	1.47	2.69	1.14	1.15	0.33	0.11	135
HD4	0.5	192	67	45	197	90	10	355	1.64	2.81	1.2	1.22	0.35	0.13	122
HD5	0.5	221	96	44	213	111	51	226	1.63	2.43	1.1	1.07	0.36	0.11	126
HD6	0.5	139	69	43	217	115	51	142	1.55	3.1	1.05	1.04	0.31	0.09	120
HD7	0.5	238	86	49	237	106	60	168	1.7	2.67	1.02	1.34	0.35	0.13	125
HD8	0.5	195	205	48	159	107	11	127	1.34	2.79	1.03	1.16	0.33	0.1	138
HD9	0.5	180	101	38	192	95	27	210	1.73	2.47	1.25	1.01	0.29	0.08	128
HD10	0.5	236	105	40	274	117	41	124	1.54	2.77	1	1.04	0.3	0.08	125
HX1	0.5	172	134	37	238	97	53	108	1.45	1.98	1.03	0.99	0.33	0.09	75
HX2	0.6	171	82	28	201	82	44	102	0.68	1.28	0.54	0.94	0.32	0.08	72
HX3	0.5	153	106	44	184	109	20	107	1.15	2.01	0.95	1.08	0.32	0.09	73
HX4	0.5	151	92	23	176	95	22	93	0.59	1.27	0.57	0.95	0.34	0.09	75
HX5	0.5	192	85	27	196	87	27	120	0.72	1.41	0.61	0.91	0.28	0.08	74
HX6	0.4	204	150	30	185	103	26	105	0.46	1.36	0.63	0.9	0.28	0.08	76
HX7	0.4	193	138	43	203	100	26	97	0.99	1.61	0.73	0.97	0.3	0.06	80
HX8	0.5	245	97	34	198	82	16	109	1.01	1.89	0.89	0.95	0.33	0.09	75
HX9	0.5	280	96	40	230	109	30	107	1.17	2.33	0.79	1.13	0.32	0.12	81
HX10	0.5	126	105	31	203	79	25	130	0.78	1.7	0.75	1.06	0.36	0.1	84
HCLM1	0.4	145	136	30	205	121	25	115	1.31	2.42	1.13	0.79	0.28	0.08	74
HCLM2	0.4	158	148	27	213	97	34	90	0.72	1.26	0.54	0.78	0.29	0.07	74
HCLM3	0.4	240	194	31	194	99	33	80	1.12	1.8	0.9	0.87	0.3	0.07	75
HCLM4	0.4	251	115	26	221	112	36	95	1.34	2.18	0.95	1.09	0.34	0.08	78
HCLM5	0.5	272	73	19	156	86	34	43	0.77	1.52	0.71	1	0.34	0.1	79
HCLM6	0.4	146	101	27	196	100	26	131	1.17	1.73	0.88	0.97	0.31	0.08	79
HCLM7	0.5	178	137	25	167	100	27	81	0.66	1.69	0.67	0.91	0.31	0.07	80
HCLM8	0.4	181	77	18	190	104	20	88	0.74	1.62	0.68	0.78	0.34	0.07	77
HCLM9	0.3	181	65	31	195	128	46	86	1.42	2.36	1.2	1	0.3	0.07	75
HCLM10	0.4	209	97	22	183	96	30	90	0.73	1.55	0.6	0.95	0.35	0.08	80
HFCLM1	0.5	220	141	26	170	93	32	94	0.8	1.29	0.66	0.8	0.26	0.07	70
HFCLM2	0.5	208	91	22	204	124	34	73	1.28	2.43	1.08	0.96	0.3	0.06	72
HFCLM3	0.5	241	115	34	223	120	29	98	1.15	2.98	0.99	0.94	0.28	0.07	74
HFCLM4	0.5	199	115	33	229	110	28	105	1.26	1.79	1.02	0.88	0.29	0.06	70
HFCLM5	0.5	124	98	22	226	85	46	125	0.9	1.69	0.67	0.82	0.28	0.08	75
HFCLM6	0.4	212	103	40	242	120	24	97	1.78	2.62	1.41	1	0.33	0.09	68
HFCLM7	0.4	183	88	29	166	117	30	82	0.72	1.21	0.66	0.92	0.31	0.07	67
HFCLM8	0.5	236	172	30	145	103	31	59	0.35	0.75	0.25	0.91	0.31	0.07	69

## Sheet: Fig. 6&S1, Table 1
No.	Var ID (Primary)	RT	Mass	M1.VIP[1]	M1.VIP[2]	M1.VIP[3]	ND1	ND2	ND3	ND4	ND5	ND6	ND7	ND8	ND9	ND10	HD1	HD2	HD3	HD4	HD5	HD6	HD7	HD8	HD9	HD10	HX1	HX2	HX3	HX4	HX5	HX6	HX7	HX8	HX9	HX10	HCLM1	HCLM2	HCLM3	HCLM4	HCLM5	HCLM6	HCLM7	HCLM8	HCLM9	HCLM10	HFCLM1	HFCLM2	HFCLM3
1	722	7.26403	288.291	1.29031	1.3745	1.15064	1008	1096	694	973	1142	1182	1046	1096	1065	1255	1008	596	878	922	923	602	810	992	547	732	795	489	614	694	683	972	716	784	781	637	1632	882	608	461	666	1056	654	952	770	816	729	719	881
2	1192	7.70107	437.194	0.802678	1.08594	1.34376	1680	1135	1009	1171	1195	1118	883	1074	866	989	852	901	808	836	867	914	929	1015	932	896	782	980	810	921	686	849	687	772	771	710	970	610	816	823	840	1011	869	787	790	926	1208	1293	1263
3	1286	8.00715	468.311	1.39058	1.77632	1.7587	174	185	166	163	164	213	158	171	212	176	184	160	164	146	181	154	173	163	176	174	174	167	255	167	217	180	287	207	180	217	151	132	120	122	135	135	128	150	137	134	128	162	135
4	1515	8.04515	518.327	2.67054	1.95132	1.78325	223	226	164	194	171	228	167	176	239	223	103	124	111	107	105	113	78	100	111	99	135	100	135	196	170	135	149	154	103	165	104	97	80	77	87	93	91	109	77	80	85	95	87
5	1511	8.16873	518.326	1.7384	1.26565	1.33821	381	355	295	404	278	386	332	276	296	381	241	254	226	208	289	193	162	200	209	233	283	275	309	376	278	290	296	208	211	425	228	276	189	163	197	191	228	236	228	263	146	226	177
6	1563	8.39103	526.295	1.39235	1.24707	1.35682	131	106	140	131	114	150	149	149	183	158	256	196	247	154	222	140	184	205	172	204	174	159	194	151	181	145	171	158	225	190	220	170	146	169	156	88	176	225	184	204	264	254	221
7	1726	8.42143	568.34	1.20001	1.04917	1.74103	1183	1116	1411	1335	1373	1231	1765	1328	1401	1271	2340	1972	2628	2216	2454	1641	1629	1453	1893	1814	2076	1171	1489	1481	1301	1204	1486	1381	1581	1613	1718	2411	1653	1673	1612	1020	1491	1785	1580	1379	1851	2476	1926
8	1526	8.46703	520.339	1.07053	0.779322	1.08154	3974	3352	4067	4034	3709	4427	4866	4472	4178	4553	3724	3185	3828	3560	4088	3017	2952	3405	3447	3248	4799	3850	3395	4603	4662	3737	3773	4224	3691	4462	3540	3769	3296	3330	3858	3281	3799	3748	3039	3751	3412	3694	3854
9	1634	8.47463	544.339	0.858353	1.27507	1.19088	1574	1454	1970	1688	1914	1725	2317	2047	1736	1683	2710	2748	3090	2698	2862	2085	1955	1503	2218	2171	2750	1782	2073	2350	1982	1929	2420	2219	2210	2563	2184	3128	2004	2260	1832	1475	1805	2002	1784	2048	1930	2828	1969
10	1564	8.53543	526.299	1.14028	1.15301	1.19913	1312	987	1033	1118	885	1195	987	1230	1322	1194	1762	1398	1768	1142	1410	1178	1535	1566	1328	1626	1252	1337	1552	1184	1288	1171	1264	1397	1649	1358	1459	1147	1046	1292	1190	721	1381	1774	1559	1415	1895	1759	1664
11	1727	8.56783	568.341	1.32136	1.26386	1.73166	6168	6108	6339	6446	6443	5554	6548	5795	5683	5799	9054	8123	10495	8966	8477	8240	7451	6858	7961	9600	8266	5993	6871	7154	6662	6877	6659	5737	7513	7338	7494	9500	7543	8019	7202	4897	6040	7619	6964	6539	8542	9540	7541
12	1348	8.56783	482.326	2.74461	2.043	1.79739	422	378	321	369	362	384	264	319	353	363	197	193	200	169	192	204	217	213	225	217	176	257	247	209	286	252	269	245	246	278	171	172	161	169	203	189	159	207	187	188	173	187	184
13	1635	8.62863	544.34	0.983542	1.50923	1.3338	5604	6070	6198	6778	6334	5881	6685	6749	5020	4779	9228	8566	9911	8360	8380	8578	7273	5238	7323	7796	7747	6935	7549	7776	6633	6910	7696	7388	7086	8495	6373	9079	7499	8051	6065	5282	6947	6901	6677	6869	5849	8120	6566
14	1527	8.65143	520.34	1.92569	1.39966	1.66626	18182	16858	17453	18542	17199	16563	15964	16165	16672	17154	12808	13314	12060	12363	13154	13501	12663	13300	13858	13014	15396	15970	14857	17995	17532	16324	14947	17155	13657	15791	12395	13153	13037	11858	15272	11718	14912	13697	12147	13193	12921	12209	13088
15	1744	8.83573	570.358	0.664094	0.615593	1.56564	358	306	398	314	306	321	494	344	347	314	471	386	536	484	511	302	300	291	339	385	437	253	281	319	274	271	226	250	265	265	272	510	273	278	310	181	243	278	214	234	356	417	317
16	1653	8.85853	546.358	1.71259	1.29088	1.24196	228	235	397	207	297	320	683	410	437	330	439	354	497	442	420	210	313	172	262	232	396	181	231	255	231	193	210	284	254	293	188	315	203	259	243	129	138	152	156	164	210	243	167
17	1654	9.04283	546.356	2.29585	1.78669	1.54172	1548	1874	2393	1535	1859	1832	2843	2399	2473	1822	2304	2067	2558	2221	2081	1517	1970	956	1578	1577	2157	1238	1397	1691	1488	1379	1342	1656	1438	1527	915	1688	1135	1249	1231	682	780	684	825	763	967	1115	785
18	1541	9.38682	522.355	1.7749	1.63857	1.46726	9296	9825	10043	9494	9706	10290	10589	9397	11179	9774	10310	9372	10298	8520	9167	9158	9301	8905	9394	9598	10064	9291	9971	9613	10493	9524	10677	10251	9482	10099	8310	9842	8687	9275	9279	7216	8512	8495	8047	8519	8830	9465	8417
19	1672	9.62442	548.374	1.55287	1.87966	2.08201	456	503	594	424	495	610	711	596	835	586	540	532	601	495	460	397	432	353	402	371	732	695	567	778	746	782	789	751	688	739	308	493	311	322	377	283	313	309	266	276	343	350	334
20	1554	10.0387	524.371	2.1933	1.6117	1.61753	3053	2525	2973	2878	3274	2888	3340	3499	3431	3975	4168	4296	4696	4192	4074	3604	4493	3959	4261	4670	4800	3719	3967	2896	3651	3231	3294	4239	4314	4067	3983	3507	4195	4154	4270	4075	4656	4598	4822	4470	5344	4331	5818
21	1555	10.2535	524.371	2.08394	1.51601	1.49364	10662	10382	11113	10201	10723	9872	10212	10714	10177	10151	10756	12092	12028	10548	11025	12864	14181	11739	12786	13829	11968	11272	12949	8809	11231	9732	11497	12514	11445	11495	11062	11360	12074	14271	12011	11950	13420	12809	14886	12042	14244	13147	14910
[truncated: 4 more columns]
